# Supplementary material for: Adapting Biased Gene Conversion theory to account for intensive GC-content deterioration in the human genome by novel mutations
Source: PLoS One. 2020 Apr 30;15(4):e0232167. doi: 10.1371/journal.pone.0232167 (PMC7192473; doi:10.1371/journal.pone.0232167)
Supplement: S1 Table — (XLSX) [file pone.0232167.s001.xlsx]

## Sheet: Sheet1
		Table S1-1. Number of mutations inside whole genome (excluding CpG sites)
		Mutations are distributed among five bins based on the frequency of their mutant (derived) allele.
		Ancestral	Derived	Bin 1	Bin 2	Bin 3	Bin 4
		allele	allele	0-20%	20-40%	40-60%	60-80%
		A	C	2405968	57140	35497	26240
		A	G	9075719	213833	135079	102057
		A	T	2264273	52006	31657	22897
		C	A	3128072	66896	39210	27789
		C	G	2875987	63504	37618	26810
		C	T	10718594	235384	137882	95722
		G	A	10763283	235807	137698	95791
		G	C	2847258	63783	37994	27143
		G	T	3090046	65309	38970	27348
		T	A	2273976	52234	31856	22918
		T	C	9038949	214179	134081	101441
		T	G	2395689	56219	34686	25722
		W	S	22916325	541371	339343	255460
		S	W	27699995	603396	353760	246650
		ratio: (S->W)/(W->S)		1.20875	1.11457	1.04249	0.965513
		SD for (S->W)/(W->S)		0.0002	0.002	0.003	0.003
		Table S1-2. Number of mutations inside GC-rich sequences (excluding CpG sites)
		Mutations are distributed among five bins based on the frequency of their mutant (derived) allele.
		Ancestral	Derived	Bin 1	Bin 2	Bin 3	Bin 4
		allele	allele	0-20%	20-40%	40-60%	60-80%
		A	C	2151	44	36	26
		A	G	5376	140	110	82
		A	T	1571	38	22	10
		C	A	11026	280	121	87
		C	G	12626	292	187	108
		C	T	24994	480	291	189
		G	A	23596	517	300	169
		G	C	11828	271	157	132
		G	T	11362	271	142	103
		T	A	1573	38	16	13
		T	C	4956	135	107	88
		T	G	2080	53	26	21
		W	S	14563	372	279	217
		S	W	70978	1548	854	548
		ratio: (S->W)/(W->S)		4.87386	4.16129	3.06093	2.52535
		SD for (S->W)/(W->S)		0.04	0.24	0.21	0.21
		Table S1-3. Number of mutations inside AT-rich sequences (excluding CpG sites)
		Mutations are distributed among five bins based on the frequency of their mutant (derived) allele.
		Ancestral	Derived	Bin 1	Bin 2	Bin 3	Bin 4
		allele	allele	0-20%	20-40%	40-60%	60-80%
		A	C	2453	99	65	37
		A	G	8928	345	214	133
		A	T	3999	178	105	89
		C	A	985	50	20	23
		C	G	816	23	18	15
		C	T	2681	99	60	47
		G	A	2731	108	66	49
		G	C	668	23	17	10
		G	T	1140	36	24	27
		T	A	3946	178	106	76
		T	C	9048	333	220	171
		T	G	2483	112	61	52
		W	S	22912	889	560	393
		S	W	7537	293	170	146
		ratio: (S->W)/(W->S)		0.328954	0.329584	0.303571	0.371501
		SD for (S->W)/(W->S)		0.004	0.02	0.03	0.04
		Table S1-4. Number of mutations inside purine-rich sequences (excluding CpG sites)
		Mutations are distributed among five bins based on the frequency of their mutant (derived) allele.
		Ancestral	Derived	Bin 1	Bin 2	Bin 3	Bin 4
		allele	allele	0-20%	20-40%	40-60%	60-80%
		A	C	6866	221	120	99
		A	G	27909	1094	710	482
		A	T	4794	100	79	48
		C	A	2578	91	40	46
		C	G	2175	88	40	33
		C	T	8259	194	141	79
		G	A	36054	1096	727	480
		G	C	10000	271	180	110
		G	T	8663	197	119	90
		T	A	1675	63	61	27
		T	C	6130	152	111	85
		T	G	1856	56	41	31
		W	S	42761	1523	982	697
		S	W	55554	1578	1027	695
		R	Y	30323	789	498	347
		Y	R	8284	298	182	137
		ratio: (S->W)/(W->S)		1.3	1.04	1.05	1
		ratio: (R->Y)/(Y->R)		3.66	2.65	2.74	2.53
		SD for (S->W)/(W->S)		0.01	0.04	0.05	0.05
		SD for (R->Y)/(Y->R)		0.04	0.2	0.24	0.3
		Table S1-5. Number of mutations inside AC-rich sequences (excluding CpG sites)
		Mutations are distributed among five bins based on the frequency of their mutant (derived) allele.
		Ancestral	Derived	Bin 1	Bin 2	Bin 3	Bin 4
		allele	allele	0-20%	20-40%	40-60%	60-80%
		A	C	3647	195	114	79
		A	G	6197	200	151	85
		A	T	1594	56	32	23
		C	A	3583	145	119	91
		C	G	2642	88	53	36
		C	T	10014	256	163	118
		G	A	3226	118	55	46
		G	C	810	27	34	21
		G	T	664	11	10	7
		T	A	698	36	28	16
		T	C	2442	130	106	66
		T	G	524	21	8	6
		W	S	12810	546	379	236
		S	W	17487	530	347	262
		A or C	G or T	20447	600	399	262
		G or T	A or C	7176	311	223	149
		ratio: (S->W)/(W->S)		1.37	0.97	0.92	1.11
		ratio: (AC->GT)/(GT->AC)		2.84936	1.92926	1.78924	1.75839
		SD for (S->W)/(W->S)		0.02	0.06	0.07	0.1
		SD for (AC->GT)/(GT->AC)		0.04	0.13	0.15	0.2
