# Supplementary material for: Adapting Biased Gene Conversion theory to account for intensive GC-content deterioration in the human genome by novel mutations
Source: PLoS One. 2020 Apr 30;15(4):e0232167. doi: 10.1371/journal.pone.0232167 (PMC7192473; doi:10.1371/journal.pone.0232167)
Supplement: S2 Table — Mutations are distributed among five bins based on the frequency of their mutant (derived) allele. (XLSX) [file pone.0232167.s002.xlsx]

## Sheet: Sheet1
	Table S2. Number of mutations inside human DNA repeats
	Mutations are distributed among five bins based on the frequency of their mutant (derived) allele.
	Ancestral	Derived	Bin 1	Bin 2	Bin 3	Bin 4
	allele	allele	0-20%	20-40%	40-60%	60-80%
	A	C	1177083	29125	17897	13203
	A	G	4371233	107060	67307	50914
	A	T	1123886	27195	16652	11965
	C	A	1573321	35620	20934	14822
	C	G	1413959	32593	19294	13756
	C	T	6571020	152006	89155	61545
	G	A	6602750	152092	88842	61885
	G	C	1399522	32714	19620	13837
	G	T	1552746	34249	20821	14465
	T	A	1126561	27591	16762	12141
	T	C	4352838	107141	67247	50905
	T	G	1170810	28658	17529	12934
	W	S	11071964	271984	169980	127956
	S	W	16299837	373967	219752	152717
	ratio: (S->W)/(W->S)		1.47217	1.37496	1.29281	1.19351
	SD for (S->W)/(W->S)		0.0006	0.003	0.004	0.005
